# Supplementary material for: Time-restricted eating with calorie restriction on weight loss and cardiometabolic risk: a systematic review and meta-analysis
Source: Eur J Clin Nutr. 2023 Jul 24;77(11):1014–25. doi: 10.1038/s41430-023-01311-w (PMC10630127; doi:10.1038/s41430-023-01311-w)
Supplement: Supplementary file 3 — Spreadsheet for risk of bias assessment process [file 41430_2023_1311_MOESM3_ESM.xlsx]

## Sheet: Sheet1
Basic information							Domain 1. Randomization process										Domain S. Risk of bias arising from period and carryover effects											Domain 2. Deviations from intended interventions																		Domain 3. Mising outcome data
Study ID	Experimental	Comparator	Aim	Effect of adhering to intervention?	Weight	Sources	1.1	1.2	Note for 1.1&1.2	1.3	Note for 1.3	1.0 Algorithm result	1.0 Assessor's Judgement	1.0 General note	1.0 Optional Question	1.0 Note for optional question	S.1	Note for S.1	S.2	Note for S.2	S.3	Note for S.3	S Algorithm result	S Assessor's Judgement	S General note	S Optional Question	S Note for optional question	2.1	2.2	Note for 2.1&2.2	2.3	Note for 2.3	2.4	Note for 2.4	2.5	Note for 2.5	2.6	Note for 2.6	2.7	Note for 2.7	2.0 Algorithm result	2.0 Assessor's Judgement	2.0 General Notes	2.0 Optional Question	2.0 Note for optional question	3.1	Note for 3.1	3.2	Note for 3.2
Pureza, 2020	TRF+CR	CR	assignment to intervention (the 'intention-to-treat' effect)	NA	1	Journal article(s) with results of the trial	Y	Y	According to a random sequence of numbers generated in the software R v 3.6.1.To guarantee the confidentiality of the allocation, the random sequence generated by the software was kept by a researcher who did not maintain initial contact with the participants.	NI	No imformation	Low	Low		NA													Y	Y	Due to the nature of the intervention, it cannot be double-blind or placebo-_x000D_ controlled._x000D_	NA		NA		NA		NA		NA		Some concerns	Some concerns		Favours experimental		Y	-	NA
Peeke, 2021	eTRF+CR	CR	assignment to intervention (the 'intention-to-treat' effect)	NA	1	Journal article(s) with results of the trial	NI	NI	No imformation.	N	No imformation	Some concerns	Some concerns		Favours experimental													Y	Y	Due to the nature of the intervention, it cannot be double-blind or placebo-_x000D_ controlled._x000D_	NI	No information.	NA		NA		Y	To detect the change from baseline for each group, we_x000D_ used a model-based analytical approach employing an_x000D_ ANOVA model that included the ﬁxed effects of TRE_x000D_ schedules and a covariate effect for gender.	NA		Low	Low		NA		Y	-	NA
Lin, 2021	TRF+CR	CR	assignment to intervention (the 'intention-to-treat' effect)	NA	1	Journal article(s) with results of the trial	NI	NI	No information.	PY	There are no statistical differences between the two groups in baseline characteristics.	Some concerns	Some concerns	Favours experimental														Y	Y	Due to the nature of the intervention, it cannot be double-blind or placebo- controlled.	NI	No information.	NA		NA		Y	Within-group pre-post differences were analyzed using a paired t test	NA		Some concerns	Some concerns		Favours experimental		Y	-	NA
Jamshed, 2022	eTRF+CR	CR	assignment to intervention (the 'intention-to-treat' effect)	NA	1	Journal article(s) with results of the trial	Y	PY	Randomization wasperformedbythe statistician in a 1:1 allocation ratio, with stratification using block sizes of2 in the software program R.	N	Randomization wasperformedbythe statistician in a 1:1 allocation ratio, with stratification using block sizes of2 in the software program R.	Low	Low		NA													Y	Y	Due to the nature of the intervention, it cannot be double-blind or placebo-_x000D_ controlled._x000D_	N		NA		NA		Y	End points with 3 or more repeated mea-_x000D_ sures included body weight and adherence and were ana-_x000D_ lyzed using linear mixed models.	NA		Low	Low		NA		Y	-	NA
Queiroz, 2022	eTRF+CR and dTRF+CR	CR	adhering to intervention (the 'per-protocol' effect)	non-adherence to their assigned intervention by trial participants	1	Journal article(s) with results of the trial	Y	Y	Randomisation was performed by an independent researcher using an automatic randomiser (https://www.randomizer.org/) and was stratified by sex and BMI (25·0–29·9 and 30·0–34·9 kg/m²). Allocations were concealed until pre-intervention measures were complete.	N	Kruskal–Wallis test showed that there was a significant difference between groups only for age in baseline.	Low	Low		NA													Y	Y	Due to the nature of the intervention, it cannot be double-blind or placebo- controlled.	NA	Several participants lost of follow-up or withdraw because dissatisfied with diet schedule.	NA		PY		Y	Data were analysed by a Generalised Estimating Equations_x000D_ model using main effects (group and time) and interaction_x000D_ (group × time).	NA		Some concerns	Some concerns		Favours experimental		Y	-	NA
Liu, 2022	eTRF+CR	CR	assignment to intervention (the 'intention-to-treat' effect)	NA	1	Journal article(s) with results of the trial	Y	Y	The randomization scheme will be generated with SAS PROC PLAN .	N	The characteristics of the participants at baseline were similar in the two diet groups.	Low	Low		NA													Y	Y	The trial is open-label	NI	No information.	NA		NA		Y	Group differences in the trial outcomes were evaluated with the use of the general linear model for continuous variables and the chi-square test for categorical variables. ferences in the trial outcomes were evaluated with the use of the general linear model for continuous variables and the chi-square test for categorical variables.	NA		Some concerns	Some concerns		Favours experimental		Y	-	NA
Thomas, 2022	eTRF+CR	CR	adhering to intervention (the 'per-protocol' effect)	non-adherence to their assigned intervention by trial participants	1	Journal article(s) with results of the trial	Y	Y	Randomization was accomplished by study staff and a statistician using SAS version 9.4 (SAS Institute Inc., Cary, North Carolina) via block randomization in blocks of 4 stratified.	N	There were no differences between groups in_x000D_ baseline demographics, body weight, body composition, meal tim-_x000D_ ing, EI, HEI, appetite ratings, eating behaviors, PA, clinical labs, or_x000D_ REE.	Low	Low		NA													Y	N	The principal investigator and those assessing outcomes for research purposes were not blinded to group assignment.	NA		NA		PY		Y	Random-­intercept mixed models with unstructured covariance_x000D_ matrices were used to test whether there were significant within-­_x000D_ group and between-­group differences in change from baseline to_x000D_ week 12 or 39.			Some concerns	Some concerns		Favours experimental		Y	-	NA
Kahleova, 2014	TRE+CR	CR	assignment to intervention (the 'intention-to-treat' effect)	NA	1	Journal article(s) with results of the trial	NI	NI	No information.	NI	No information.	Some concerns	Some concerns		Favours experimental		Y	-	NA		Y	1 month run-in period.	Low	Low				Y	Y	Due to the nature of the intervention, it cannot be double-blind or placebo-_x000D_ controlled._x000D_	Y	Several participants withdraw because of the lake of motivationg.	PY	-	Y	The propotion dropped in the two groups are similar.	Y	If the distribution was skewed, we used the Box-Cox transformation to attain data symmetry and homoscedasticity. Non-homogeneities in_x000D_ the data were detected using residual analysis as described elsewhere 2×2 crossover ANOVA was used for data evaluation.	NA		Some concerns	Some concerns		Favours experimental		Y	-	NA
[truncated: 42 more columns]
